# Supplementary material for: Zinc-Ion Storage Mechanism of Polyaniline for Rechargeable Aqueous Zinc-Ion Batteries
Source: Nanomaterials (Basel). 2022 Apr 23;12(9):1438. doi: 10.3390/nano12091438 (PMC9103876; doi:10.3390/nano12091438)
Supplement: Supplementary file 1 [file nanomaterials-12-01438-s001.zip]

Archive with 1 entries (1 files):
- nanomaterials-1623503-supplementary.pdf
